# Supplementary material for: Effect of Long-Term Farming Practices on Agricultural Soil Microbiome Members Represented by Metagenomically Assembled Genomes (MAGs) and Their Predicted Plant-Beneficial Genes
Source: Genes (Basel). 2019 Jun 3;10(6):424. doi: 10.3390/genes10060424 (PMC6627896; doi:10.3390/genes10060424)
Supplement: Supplementary file 1 [file genes-10-00424-s001.zip]

Archive with 18 entries (17 files):
- Supplement/
- Supplement/TS3_Table_assembled_marker_genes_20181106.odt
- Supplement/TS2_KEGGpathways.ods
- Supplement/TS1_TableS1_Metadata_LTE1_20190208.odt
- Supplement/S10_ECs_of_Interest_percent.eps
- Supplement/S09_calypso-3137225844448881680.multivar_Genus.png
- Supplement/S08_GO_biologicalprocess.png
- Supplement/S07_Top35_ECs.png
- Supplement/S06_Genera_of_Interest.png
- Supplement/S05_Species.png
- Supplement/S04_Family.png
- Supplement/S03_Order.png
- Supplement/S02_Class.png
- Supplement/S01_Kingdom.png
- Supplement/S12_heatmapphylum.eps
- Supplement/S11_Top25_COGs_percent.eps
- Supplement/TS5_AssemblyStatistics.png
- Supplement/TS4_SequencingStatistics.png
