# Supplementary material for: Effect of Long-Term Farming Practices on Agricultural Soil Microbiome Members Represented by Metagenomically Assembled Genomes (MAGs) and Their Predicted Plant-Beneficial Genes
Source: Genes (Basel). 2019 Jun 3;10(6):424. doi: 10.3390/genes10060424 (PMC6627896; doi:10.3390/genes10060424)
Supplement: Supplementary file 1 [file genes-10-00424-s001.zip › Supplement/TS3_Table_assembled_marker_genes_20181106.odt]

Table S3: Identification of marker genes encoding enzymes of interest in the assembled LTE-1 soil metagenome dataset
Taxon
(phylum level)
Abundancea
(percentage)
EC 3.5.1.5
Urease (ureC) b, c
EC 1.7.2.4
Nitrous-oxide reductase (nosZ) b, c
EC 1.7.2.5
Nitric oxide reductase subunit B (norB) b, c
EC 1.14.99.39
Ammonia monooxygenase;
(amo) b, c
EC 1.7.2.6
Hydroxylamine dehydrogenase (hao) b, c
EC 6.3.1.2
Glutamine synthetase (glnA) b, c
EC 1.7.2.1
Nitrite reductase (NO-forming) (nirK) b, c
EC 1.7.99.1
Hydroxylamine reductaseb, c  
Actinobacteria
22.9
274 (24.2%)

94 (21.7%)
3 (12.5%)

1575 (36.8%)
71 (11.2%)

Proteobacteria
21.9
434 (38.4%)
41 (17.1%)
173 (39.9%)
1 (4.2%)
1 (20%)
1070 (25%)
259 (40.8%)
28 (80%)
Acidobacteria
9.2
17 (1.5%)
10 (4.2%)
13 (3.0%)


262 (6.1%)
2 (0.3%)

Bacteroidetes
2.9
10 (0.9%)
69 (28.8%)
13 (3.0%)


109 (2.5%)
24 (3.8%)

Chloroflexi
2.9
30 (2.7%)
2 (0.8%)


186 (4.3%)
41 (6.5%)

Gemmatimonadetes
1.7

9 (3.8%)


80 (1.9%)
1 (0.16%)

Planctomycetes
1.5


5 (1.2%)


24 (0.6%)


Firmicutes
0.8
2 (0.2%)

2 (0.5%)


23 (0.5%)


Verrucomicrobia
0.6
7 (0.6%)
10 (4.2%)


28 (0.65%)
6 (0.9%)

Cyanobacteria
0.5
5 (0.4%)

1 (0.23%)


9 (0.2%)


Nitrospirae
0.4
9 (0.8%)


6 (0.14%)
9 (1.4%)

Armatimonadetes
0.2


1 (0.02%)


Tenericutes
0.1


Deinococcus-Thermus
0.06
1 (0.1%)


1 (0.02%)


Chlorobi
0.02


Thaumarchaeota
1.2
80 (7.1%)


91 (2.1%)
16 (2.5%)

Euryarchaeota
0.1

2 (0.8%)


Crenarchaeota
0.03

3 (1.3%)


12 (1.9%)

Otherk
33
262 (23.2%)
94 (39.2%)
133 (30.6%)
20 (83.3%)
4 (80%)
817 (19.1%)
194 (30.6%)
7 (20%)
Total no. of GOIsm

1131
240
434
24
5
4282
635
35


Table S3: Identification of marker genes encoding enzymes of interest in the assembled LTE-1 soil metagenome dataset (cont.)
Taxon
(phylum level)
Abundancea
(percentage)
EC 3.1.3.2
Acid phosphataseb, d

EC 3.1.3.8
3-Phytaseb, d
EC 1.1.5.2
Glucose 1-dehydrogenase (PQQ, quinone) b, d
EC 1.3.3.11
Pyrroloquinoline-quinone synthase  (pqqC) b, d
EC 3.5.99.7
1-Aminocyclo-propane-1-carboxylate deaminase (acdS) b, e
EC 3.5.1.4
Amidaseb, f
EC 4.1.1.74
Indolepyruvate decarboxylaseb, f
EC 1.2.1.3
Aldehyde dehydrogenase (NAD+)b, f
Actinobacteria
22.9
6 (4.3%)
40 (15.1%)
2 (0.07%)
124 (29.7%)
135 (69.2%)
1114 (31.2%)
17 (8.7%)
837 (28.3%)
Proteobacteria
21.9
77 (55%)
100 (37.7%)
264 (9.4%)
123 (29.5%)
44 (22.6%)
740 (20.7%)
67 (34.2%)
767 (25.9%)
Acidobacteria
9.2
2 (1.4%)
20 (7.5%)
1573 (55.9%)
2 (0.5%)

308 (8.6%)

314 (10.6%)
Bacteroidetes
2.9
23 (16.4%)
5 (1.9%)
193 (6.9%)

7 (3.6%)
13 (0.4%)
1 (0.5%)
119 (4.0%)
Chloroflexi
2.9


24 (0.7%)

90 (3.0%)
Gemmatimonadetes
1.7
1 (0.7%)

116 (4.1%)


60 (1.7%)

65 (2.2%)
Planctomycetes
1.5

2 (0.8%)
7 (0.2%)


1 (0.03%)
30 (15.3%)
22 (0.7%)
Firmicutes
0.8
1 (0.7%)

3 (0.1%)


19 (0.5%)

41 (1.4%)
Verrucomicrobia
0.6


19 (0.7%)
2 (0.5%)

10 (0.3%)
1 (0.5%)
6 (0.2%)
Cyanobacteria
0.5
1 (0.7%)
18 (6.8%)

2 (0.5%)

9 (0.3%)

8 (0.3%)
Nitrospirae
0.4
3 (2.1%)
1 (0.4%)

11 (2.6%)


12 (6.1%)
6 (0.2%)
Armatimonadetes
0.2


6 (1.4%)


6 (0.2%)
Tenericutes
0.1


Deinococcus-Thermus
0.06


4 (0.1%)
Chlorobi
0.02


1 (0.24%)


1 (0.03%)
Thaumarchaeota
1.2


28 (6.7%)


Euryarchaeota
0.1


2 (0.06%)


Crenarchaeota
0.03


Otherk
33
26 (18.6%)
79 (29.8%)
637 (22.6%)
118 (28.3%)
9 (4.6%)
1275 (35.7%)
68 (34.7%)
675 (22.8%)
Total no. of GOIsm

140
265
2814
417
195
3575
196
2961


Table S3: Identification of marker genes encoding enzymes of interest in the assembled LTE-1 soil metagenome dataset (cont.)
Taxon
Abundancea
(percentage)
EC 2.2.1.6
Acetolactate synthaseb, g
EC 4.1.1.5
Acetolactate decarboxylaseb, g
EC 1.1.1.76
(S,S)-butanediol dehydrogenaseb, g
EC 1.1.1.4
(R,R)-butanediol dehydrogenaseb, g
EC 5.3.3.17
trans-2,3-dihydro-3-hydroxyanthranilate isomeraseb, h
EC 4.1.1.39
Ribulose-bisphosphate carboxylase
EC 3.2.1.14
Chitinaseb, i
EC 3.2.1.4
Cellulaseb, j
Actinobacteria
22.9
1318 (23.5%)
38 (44.7%)
47 (24.2%)
89 (60.5%)
170 (29.1%)
53 (19.6%)
86 (16.3%)
370 (38.1%)
Proteobacteria
21.9
2175 (38.7%)
2 (2.4%)
37 (19.1%)
19 (12.9%)
137 (23.5%)
126 (46.7%)
102 (19.4%)
115 (11.9%)
Acidobacteria
9.2
400 (7.1%)

9 (4.6%)

111 (19%)

30 (5.7%)
2 (0.2%)
Bacteroidetes
2.9
72 (1.3%)
4 (4.7%)
1 (0.5%)


11 (4.1%)
42 (8.0%)
55 (5.7%)
Chloroflexi
2.9
310 (5.5%)

2 (1%)
1 (0.7%)
4 (0.7%)

7 (1.3%)
68 (7.0%)
Gemmatimonadetes
1.7
36 (0.6%)


5 (0.86%)

4 (0.8%)
57 (5.9%)
Planctomycetes
1.5
69 (1.2%)
4 (4.7%)

3 (2.0%)

3 (1.1%)
7 (1.3%)
31 (3.2%)
Firmicutes
0.8
45 (0.8%)


3 (2.0%)


14 (2.7%)
27 (2.8%)
Verrucomicrobia
0.6
24 (0.4%)


2 (0.34%)

6 (1.1%)
21 (2.2%)
Cyanobacteria
0.5
9 (0.2%)
1 (1.2%)


1 (0.4%)
2 (0.4%)
1 (01%)
Nitrospirae
0.4
27 (0.5%)


12 (2.1%)
1 (0.4%)
3 (0.6%)

Armatimonadetes
0.2


6 (3.1%)


Tenericutes
0.1


Deinococcus-Thermus
0.06


1 (0.2%)
1 (01%)
Chlorobi
0.02


1 (01%)
Thaumarchaeota
1.2
86 (1.5%)


1 (0.2%)

Euryarchaeota
0.1


2 (0.34%)


Crenarchaeota
0.03


Otherk
33
1049 (18.7%)
36 (42.4%)
92 (47.4%)
32 (21.8%)
141 (24.1%)
75 (27.8%)
222 (42.1%)
221 (22.8%)
Total no. of GOIsm

5620
85
194
147
584
270
527
970

a Percentage of genes assigned to the denoted taxon (phylum); 100% corresponds to 6,902,107 genes.
b Percentage of the genes of interest (GOI) assigned to a particular taxon (phylum); 100% corresponds to all genes encoding a specific enzyme classified by its EC number.
c Enzyme of the functional context ‘nitrogen metabolism’
d Enzyme of the functional context ‘phosphorus solubilization’
e Enzyme of the functional context ‘interference with ethylene phytohormone level’
f Enzyme of the functional context ‘indole acetic acid (IAA) synthesis’
g Enzyme of the functional context ‘volatile organic compound (VOC) synthesis’
h Enzyme of the functional context ‘phenazine synthesis’
i Enzyme of the functional context ‘carbon dioxide (CO2) fixation’
j Enzyme of the functional context ‘carbohydrate hydrolysis’
k Percentage of genes or GOIs (genes of interest) assigned to unclassified bacteria, unclassified archaea, unclassified-unknown taxa, candidate taxa or Eukaryota 
m GOIs (genes of interest) assigned to unclassified bacteria, unclassified archaea, unclassified-unknown taxa, candidate taxa or Eukaryota were not differentiated in this Table
