# Supplementary material for: Effect of Long-Term Farming Practices on Agricultural Soil Microbiome Members Represented by Metagenomically Assembled Genomes (MAGs) and Their Predicted Plant-Beneficial Genes
Source: Genes (Basel). 2019 Jun 3;10(6):424. doi: 10.3390/genes10060424 (PMC6627896; doi:10.3390/genes10060424)
Supplement: Supplementary file 1 [file genes-10-00424-s001.zip › Supplement/TS2_KEGGpathways.ods]

## Sheet: Sheet1
KEGG pathway, number of genes identified
Metabolism
Carbohydrate metabolism
00010 - Glycolysis / Gluconeogenesis , 46395
00020 - Citrate cycle , TCA cycle , 37165
00030 - Pentose phosphate pathway , 32895
00040 - Pentose and glucuronate interconversions , 15105
00051 - Fructose and mannose metabolism , 21725
00052 - Galactose metabolism , 19382
00053 - Ascorbate and aldarate metabolism , 8355
00500 - Starch and sucrose metabolism , 36164
00520 - Amino sugar and nucleotide sugar metabolism , 45995
00562 - Inositol phosphate metabolism , 9359
00620 - Pyruvate metabolism , 51724
00630 - Glyoxylate and dicarboxylate metabolism , 40918
00640 - Propanoate metabolism , 33355
00650 - Butanoate metabolism , 34994
00660 - C5-Branched dibasic acid metabolism , 13087
Lipid metabolism
00061 - Fatty acid biosynthesis , 26851
00062 - Fatty acid elongation , 92
00071 - Fatty acid degradation , 24868
00072 - Synthesis and degradation of ketone bodies , 6846
00073 - Cutin, suberine and wax biosynthesis , 6
00100 - Steroid biosynthesis , 245
00120 - Primary bile acid biosynthesis , 492
00121 - Secondary bile acid biosynthesis , 102
00140 - Steroid hormone biosynthesis , 3301
00561 - Glycerolipid metabolism , 12413
00564 - Glycerophospholipid metabolism , 21220
00565 - Ether lipid metabolism , 1424
00590 - Arachidonic acid metabolism , 762
00591 - Linoleic acid metabolism , 908
00592 - alpha-Linolenic acid metabolism , 1050
00600 - Sphingolipid metabolism , 4742
01040 - Biosynthesis of unsaturated fatty acids , 11158
Metabolism of cofactors and vitamins
00130 - Ubiquinone and other terpenoid-quinone biosynthesis , 13164
00670 - One carbon pool by folate , 17216
00730 - Thiamine metabolism , 9214
00740 - Riboflavin metabolism , 7210
00750 - Vitamin B6 metabolism , 7306
00760 - Nicotinate and nicotinamide metabolism , 18518
00770 - Pantothenate and CoA biosynthesis , 23851
00780 - Biotin metabolism , 16397
00785 - Lipoic acid metabolism , 2531
00790 - Folate biosynthesis , 15996
00830 - Retinol metabolism , 3068
00860 - Porphyrin and chlorophyll metabolism , 27705
Energy metabolism
00190 - Oxidative phosphorylation , 57137
00195 - Photosynthesis , 9636
00196 - Photosynthesis - antenna proteins , 24
00680 - Methane metabolism , 47285
00710 - Carbon fixation in photosynthetic organisms , 19505
00720 - Carbon fixation pathways in prokaryotes , 57613
00910 - Nitrogen metabolism , 20916
00920 - Sulfur metabolism , 21424
Nucleotide metabolism
00230 - Purine metabolism , 80378
00240 - Pyrimidine metabolism , 59607
Biosynthesis of other secondary metabolites
00232 - Caffeine metabolism , 425
00254 - Aflatoxin biosynthesis , 10
00311 - Penicillin and cephalosporin biosynthesis , 3848
00331 - Clavulanic acid biosynthesis , 1
00332 - Carbapenem biosynthesis , 1704
00401 - Novobiocin biosynthesis , 4618
00521 - Streptomycin biosynthesis , 13903
00524 - Butirosin and neomycin biosynthesis , 2292
00901 - Indole alkaloid biosynthesis , 289
00940 - Phenylpropanoid biosynthesis , 4345
00941 - Flavonoid biosynthesis , 242
00943 - Isoflavonoid biosynthesis , 215
00944 - Flavone and flavonol biosynthesis , 295
00945 - Stilbenoid, diarylheptanoid and gingerol biosynthesis , 833
00950 - Isoquinoline alkaloid biosynthesis , 4019
00960 - Tropane, piperidine and pyridine alkaloid biosynthesis , 4509
00965 - Betalain biosynthesis , 634
Amino acid metabolism
00250 - Alanine, aspartate and glutamate metabolism , 42529
00260 - Glycine, serine and threonine metabolism , 50262
00270 - Cysteine and methionine metabolism , 33413
00280 - Valine, leucine and isoleucine degradation , 36740
00290 - Valine, leucine and isoleucine biosynthesis , 22188
00300 - Lysine biosynthesis , 19405
00310 - Lysine degradation , 18398
00330 - Arginine and proline metabolism , 54744
00340 - Histidine metabolism , 20052
00350 - Tyrosine metabolism , 17623
00360 - Phenylalanine metabolism , 25271
00380 - Tryptophan metabolism , 25359
00400 - Phenylalanine, tyrosine and tryptophan biosynthesis , 25336
Metabolism of terpenoids and polyketides
00253 - Tetracycline biosynthesis , 5194
00281 - Geraniol degradation , 6892
00522 - Biosynthesis of 12-, 14- and 16-membered macrolides , 9
00523 - Polyketide sugar unit biosynthesis , 7167
00900 - Terpenoid backbone biosynthesis , 18196
00902 - Monoterpenoid biosynthesis , 8
00903 - Limonene and pinene degradation , 7097
00904 - Diterpenoid biosynthesis , 6
00905 - Brassinosteroid biosynthesis , 1
00906 - Carotenoid biosynthesis , 1612
00908 - Zeatin biosynthesis , 1297
00909 - Sesquiterpenoid and triterpenoid biosynthesis , 604
00981 - Insect hormone biosynthesis , 5
01051 - Biosynthesis of ansamycins , 3198
01052 - Type I polyketide structures , 90
01053 - Biosynthesis of siderophore group nonribosomal peptides , 669
01054 - Nonribosomal peptide structures , 477
01055 - Biosynthesis of vancomycin group antibiotics , 2483
01056 - Biosynthesis of type II polyketide backbone , 16
01057 - Biosynthesis of type II polyketide products , 189
Xenobiotics biodegradation and metabolism
00351 - DDT degradation , 8
00361 - Chlorocyclohexane and chlorobenzene degradation , 6095
00362 - Benzoate degradation , 19497
00363 - Bisphenol degradation , 1417
00364 - Fluorobenzoate degradation , 4088
00365 - Furfural degradation , 490
00621 - Dioxin degradation , 1606
00622 - Xylene degradation , 2009
00623 - Toluene degradation , 3843
00624 - Polycyclic aromatic hydrocarbon degradation , 3755
00625 - Chloroalkane and chloroalkene degradation , 9938
00626 - Naphthalene degradation , 4282
00627 - Aminobenzoate degradation , 15070
00633 - Nitrotoluene degradation , 9134
00642 - Ethylbenzene degradation , 1088
00643 - Styrene degradation , 8071
00791 - Atrazine degradation , 1477
00930 - Caprolactam degradation , 5623
00980 - Metabolism of xenobiotics by cytochrome P450 , 6564
00982 - Drug metabolism - cytochrome P450 , 7929
00983 - Drug metabolism - other enzymes , 8536
00984 - Steroid degradation , 1381
Metabolism of other amino acids
00410 - beta-Alanine metabolism , 15762
00430 - Taurine and hypotaurine metabolism , 10289
00440 - Phosphonate and phosphinate metabolism , 2411
00450 - Selenocompound metabolism , 20812
00460 - Cyanoamino acid metabolism , 10492
00471 - D-Glutamine and D-glutamate metabolism , 5933
00472 - D-Arginine and D-ornithine metabolism , 367
00473 - D-Alanine metabolism , 4198
00480 - Glutathione metabolism , 19823
Glycan biosynthesis and metabolism
00510 - N-Glycan biosynthesis , 2354
00511 - Other glycan degradation , 3591
00512 - Mucin type O-Glycan biosynthesis , 1
00513 - Various types of N-glycan biosynthesis , 210
00514 - Other types of O-glycan biosynthesis , 46
00531 - Glycosaminoglycan degradation , 939
00532 - Glycosaminoglycan biosynthesis - chondroitin sulfate / dermatan sulfate , 5
00533 - Glycosaminoglycan biosynthesis - keratan sulfate , 1
00534 - Glycosaminoglycan biosynthesis - heparan sulfate / heparin , 15
00540 - Lipopolysaccharide biosynthesis , 11430
00550 - Peptidoglycan biosynthesis , 27269
00563 - Glycosylphosphatidylinositol, GPI-anchor biosynthesis , 47
00601 - Glycosphingolipid biosynthesis - lacto and neolacto series , 1
00603 - Glycosphingolipid biosynthesis - globo series , 1296
00604 - Glycosphingolipid biosynthesis - ganglio series , 503
Global and overview maps
01200 - Carbon metabolism , 150757
01210 - 2-Oxocarboxylic acid metabolism , 36958
01212 - Fatty acid metabolism , 40090
01220 - Degradation of aromatic compounds , 17570
01230 - Biosynthesis of amino acids , 151720
Human Diseases
Drug resistance
00312 - beta-Lactam resistance , 16265
Endocrine and metabolic diseases
04930 - Type II diabetes mellitus , 1730
04932 - Non-alcoholic fatty liver disease , NAFLD , 2441
04940 - Type I diabetes mellitus , 2420
04950 - Maturity onset diabetes of the young , 2
Neurodegenerative diseases
05010 - Alzheimer's disease , 4038
05012 - Parkinson's disease , 2722
05014 - Amyotrophic lateral sclerosis , ALS , 2833
05016 - Huntington's disease , 4622
05020 - Prion diseases , 684
Substance dependence
05030 - Cocaine addiction , 1727
05031 - Amphetamine addiction , 1743
05032 - Morphine addiction , 38
05033 - Nicotine addiction , 18
05034 - Alcoholism , 1778
Infectious diseases: Bacterial
05100 - Bacterial invasion of epithelial cells , 339
05110 - Vibrio cholerae infection , 249
05111 - Vibrio cholerae pathogenic cycle , 2293
05120 - Epithelial cell signaling in Helicobacter pylori infection , 978
05130 - Pathogenic Escherichia coli infection , 52
05131 - Shigellosis , 52
05132 - Salmonella infection , 985
05133 - Pertussis , 1084
05134 - Legionellosis , 7544
05150 - Staphylococcus aureus infection , 230
05152 - Tuberculosis , 7275
Infectious diseases: Parasitic
05140 - Leishmaniasis , 49
05142 - Chagas disease , American trypanosomiasis , 1486
05143 - African trypanosomiasis , 1344
05144 - Malaria , 65
05145 - Toxoplasmosis , 1211
05146 - Amoebiasis , 1804
Infectious diseases: Viral
05160 - Hepatitis C , 79
05161 - Hepatitis B , 1227
05162 - Measles , 102
05164 - Influenza A , 1310
05166 - HTLV-I infection , 205
05168 - Herpes simplex infection , 1351
05169 - Epstein-Barr virus infection , 702
Cancers: Overview
05200 - Pathways in cancer , 3081
05202 - Transcriptional misregulation in cancer , 92
05203 - Viral carcinogenesis , 2240
05204 - Chemical carcinogenesis , 4911
05205 - Proteoglycans in cancer , 1170
05206 - MicroRNAs in cancer , 1100
Cancers: Specific types
05210 - Colorectal cancer , 1173
05211 - Renal cell carcinoma , 1248
05212 - Pancreatic cancer , 34
05213 - Endometrial cancer , 15
05214 - Glioma , 28
05215 - Prostate cancer , 545
05216 - Thyroid cancer , 16
05217 - Basal cell carcinoma , 11
05218 - Melanoma , 8
05219 - Bladder cancer , 420
05220 - Chronic myeloid leukemia , 37
05221 - Acute myeloid leukemia , 17
05222 - Small cell lung cancer , 1217
05223 - Non-small cell lung cancer , 13
Immune diseases
05321 - Inflammatory bowel disease , IBD , 2
05322 - Systemic lupus erythematosus , 156
05323 - Rheumatoid arthritis , 25
05340 - Primary immunodeficiency , 1505
Cardiovascular diseases
05410 - Hypertrophic cardiomyopathy , HCM , 742
05412 - Arrhythmogenic right ventricular cardiomyopathy , ARVC , 8
05414 - Dilated cardiomyopathy , 286
05416 - Viral myocarditis , 1172
Genetic Information Processing
Translation
00970 - Aminoacyl-tRNA biosynthesis , 44748
03008 - Ribosome biogenesis in eukaryotes , 2043
03010 - Ribosome , 44517
03013 - RNA transport , 2290
03015 - mRNA surveillance pathway , 268
Folding, sorting and degradation
03018 - RNA degradation , 20514
03050 - Proteasome , 1021
03060 - Protein export , 19661
04120 - Ubiquitin mediated proteolysis , 121
04122 - Sulfur relay system , 11133
04130 - SNARE interactions in vesicular transport , 9
04141 - Protein processing in endoplasmic reticulum , 3988
Transcription
03020 - RNA polymerase , 5330
03022 - Basal transcription factors , 674
03040 - Spliceosome , 299
Replication and repair
03030 - DNA replication , 21936
03410 - Base excision repair , 27417
03420 - Nucleotide excision repair , 26642
03430 - Mismatch repair , 32479
03440 - Homologous recombination , 28695
03450 - Non-homologous end-joining , 10072
03460 - Fanconi anemia pathway , 223
Environmental Information Processing
Membrane transport
02010 - ABC transporters , 123466
02060 - Phosphotransferase system , PTS , 3085
03070 - Bacterial secretion system , 24396
Signal transduction
02020 - Two-component system , 67881
04010 - MAPK signaling pathway , 111
04011 - MAPK signaling pathway - yeast , 861
04012 - ErbB signaling pathway , 33
04013 - MAPK signaling pathway - fly , 5
04014 - Ras signaling pathway , 92
04015 - Rap1 signaling pathway , 56
04020 - Calcium signaling pathway , 75
04022 - cGMP-PKG signaling pathway , 103
04024 - cAMP signaling pathway , 230
04064 - NF-kappa B signaling pathway , 49
04066 - HIF-1 signaling pathway , 6725
04068 - FoxO signaling pathway , 3138
04070 - Phosphatidylinositol signaling system , 3677
04075 - Plant hormone signal transduction , 11
04150 - mTOR signaling pathway , 64
04151 - PI3K-Akt signaling pathway , 1539
04152 - AMPK signaling pathway , 4545
04310 - Wnt signaling pathway , 112
04330 - Notch signaling pathway , 63
04340 - Hedgehog signaling pathway , 35
04350 - TGF-beta signaling pathway , 34
04370 - VEGF signaling pathway , 47
04390 - Hippo signaling pathway , 45
04391 - Hippo signaling pathway - fly , 19
04630 - Jak-STAT signaling pathway , 7
04668 - TNF signaling pathway , 79
Signaling molecules and interaction
04060 - Cytokine-cytokine receptor interaction , 4
04080 - Neuroactive ligand-receptor interaction , 38
04512 - ECM-receptor interaction , 211
04514 - Cell adhesion molecules , CAMs , 7
Cellular Processes
Cell motility
02030 - Bacterial chemotaxis , 11765
02040 - Flagellar assembly , 7575
04810 - Regulation of actin cytoskeleton , 86
Cell growth and death
04110 - Cell cycle , 163
04111 - Cell cycle - yeast , 160
04112 - Cell cycle - Caulobacter , 19592
04113 - Meiosis - yeast , 2734
04114 - Oocyte meiosis , 78
04115 - p53 signaling pathway , 1174
04210 - Apoptosis , 1773
Transport and catabolism
04140 - Regulation of autophagy , 26
04142 - Lysosome , 1765
04144 - Endocytosis , 168
04145 - Phagosome , 181
04146 - Peroxisome , 12965
Cellular community
04510 - Focal adhesion , 256
04520 - Adherens junction , 67
04530 - Tight junction , 82
04540 - Gap junction , 81
04550 - Signaling pathways regulating pluripotency of stem cells , 119
Organismal Systems
Endocrine system
03320 - PPAR signaling pathway , 10193
04614 - Renin-angiotensin system , 720
04910 - Insulin signaling pathway , 3563
04911 - Insulin secretion , 33
04912 - GnRH signaling pathway , 56
04913 - Ovarian steroidogenesis , 44
04914 - Progesterone-mediated oocyte maturation , 550
04915 - Estrogen signaling pathway , 552
04916 - Melanogenesis , 350
04917 - Prolactin signaling pathway , 785
04918 - Thyroid hormone synthesis , 1099
04919 - Thyroid hormone signaling pathway , 752
04920 - Adipocytokine signaling pathway , 5395
04921 - Oxytocin signaling pathway , 132
Immune system
04062 - Chemokine signaling pathway , 37
04610 - Complement and coagulation cascades , 4
04611 - Platelet activation , 203
04612 - Antigen processing and presentation , 535
04620 - Toll-like receptor signaling pathway , 28
04621 - NOD-like receptor signaling pathway , 545
04622 - RIG-I-like receptor signaling pathway , 154
04623 - Cytosolic DNA-sensing pathway , 57
04640 - Hematopoietic cell lineage , 9
04650 - Natural killer cell mediated cytotoxicity , 13
04660 - T cell receptor signaling pathway , 42
04662 - B cell receptor signaling pathway , 13
04664 - Fc epsilon RI signaling pathway , 11
04666 - Fc gamma R-mediated phagocytosis , 74
04670 - Leukocyte transendothelial migration , 37
Circulatory system
04260 - Cardiac muscle contraction , 1093
04261 - Adrenergic signaling in cardiomyocytes , 46
04270 - Vascular smooth muscle contraction , 38
Development
04320 - Dorso-ventral axis formation , 34
04360 - Axon guidance , 30
04380 - Osteoclast differentiation , 35
Environmental adaptation
04626 - Plant-pathogen interaction , 4273
04710 - Circadian rhythm , 18
04711 - Circadian rhythm - fly , 8
04712 - Circadian rhythm - plant , 7
04713 - Circadian entrainment , 74
Nervous system
04720 - Long-term potentiation , 36
04721 - Synaptic vesicle cycle , 49
04722 - Neurotrophin signaling pathway , 43
04723 - Retrograde endocannabinoid signaling , 96
04724 - Glutamatergic synapse , 4952
04725 - Cholinergic synapse , 43
04726 - Serotonergic synapse , 1761
04727 - GABAergic synapse , 5313
04728 - Dopaminergic synapse , 1791
04730 - Long-term depression , 68
Sensory system
04740 - Olfactory transduction , 64
04742 - Taste transduction , 12
04744 - Phototransduction , 13
04745 - Phototransduction - fly , 13
04750 - Inflammatory mediator regulation of TRP channels , 34
Excretory system
04960 - Aldosterone-regulated sodium reabsorption , 20
04961 - Endocrine and other factor-regulated calcium reabsorption , 37
04962 - Vasopressin-regulated water reabsorption , 51
04964 - Proximal tubule bicarbonate reclamation , 2618
04966 - Collecting duct acid secretion , 13
Digestive system
04970 - Salivary secretion , 107
04971 - Gastric acid secretion , 29
04972 - Pancreatic secretion , 44
04973 - Carbohydrate digestion and absorption , 132
04974 - Protein digestion and absorption , 1049
04975 - Fat digestion and absorption , 10
04976 - Bile secretion , 337
04977 - Vitamin digestion and absorption , 11
04978 - Mineral absorption , 184
