# Supplementary material for: Effect of Long-Term Farming Practices on Agricultural Soil Microbiome Members Represented by Metagenomically Assembled Genomes (MAGs) and Their Predicted Plant-Beneficial Genes
Source: Genes (Basel). 2019 Jun 3;10(6):424. doi: 10.3390/genes10060424 (PMC6627896; doi:10.3390/genes10060424)
Supplement: Supplementary file 1 [file genes-10-00424-s001.zip › Supplement/TS1_TableS1_Metadata_LTE1_20190208.odt]

Table S1: Metadata for the Long-Term-Experiment (LTE-1) field site at Bernburg-Strenzfeld (Saxony-Anhalt, Germany)
Location
Bernburg-Strenzfeld (LTE-1 field site), Saxony-Anhalt, Germany
Latitude/Longitude
51.82 ° (N), 11.70 ° (E)
Altitude
80 m (above sea level)
Environment
Agricultural farmland
Cultivated crop
Winter wheat cultivar ‘Pamir’
Soil type
Loess chernozem over limestone
Soil texture
22% clay, 70% silt, 8% sand
Horizon (sampled)
Ap
pH
7.0 – 7.4
P supply
45 – 70 mg kg-1
K supply
130 – 185 mg kg-1
Average annual temperature (1980 – 2010)
9.7 °C
Average annual precipitation
511 mm
Crop rotation
Grain maize (Zea mays), winter wheat (Triticum aestivum), winter barley (Hordeum vulgare), winter rapeseed (Brassica napus ssp. Napus), winter wheat
Treatment: N-fertilization
220 kg per ha as ammonium sulfate and calcium ammonium nitrate (intensive - Int) or 90 kg per ha as ammonium sulfate and calcium ammonium nitrate (extensive – Ext) 
Treatment: Tillage
Ploughed using a mould-board plough (P), carrier board with combined alternating ploughshares, ploughing depth 30 cm, incl. soil inversion or treated with cultivator (CT), 10 cm flat non-inverting soil loosening
History
Long-term field trial started in 1992
Collection date
30. July 2015
Sampling depth
0 – 25 cm (soil corer)
Physicochemical soil properties
Deubel et al., 2011
Basic soil parameters
Sommermann et al., 2018; Table S3
Winter wheat yields of the LTE-1 field plots
Described by Sommermann et al., 2018

Data taken from Sommermann et al., 2018, PLOS ONE, 13 (4):e0195345. doi: 10.1371/journal.pone.0195345
Deubel A, Hofmann B, Orzessek D. Long-term effects of tillage on stratification and plant availability of phosphate and potassium in a loess chernozem. Soil Till Res 2011;117:85–92.
